# Supplementary material for: SARS-CoV-2 Spike Protein-Induced Interleukin 6 Signaling Is Blocked by a Plant-Produced Anti-Interleukin 6 Receptor Monoclonal Antibody
Source: Vaccines (Basel). 2021 Nov 20;9(11):1365. doi: 10.3390/vaccines9111365 (PMC8623585; doi:10.3390/vaccines9111365)
Supplement: Supplementary file 1 [file vaccines-09-01365-s001.zip]

Archive with 1 entries (1 files):
- vaccines-1431886-supplementary.pdf
